# Supplementary material for: A Mixed Comparison of Interventions for Kinesiophobia in Individuals With Musculoskeletal Pain: Systematic Review and Network Meta-Analysis
Source: Front Psychol. 2022 Jun 29;13:886015. doi: 10.3389/fpsyg.2022.886015 (PMC9277051; doi:10.3389/fpsyg.2022.886015)
Supplement: Supplementary file 1 [file Table_1.XLSX]

## Sheet: Sheet1
Study	Participants			Intervention			Outcome measures
	Population	Mean Age	Gender (F/All)	Treatment	Protocol	Classification of treatments	Version of TSK	Follow up	Mean	SD	N
Gustavsso 2006	Long-lasting neck pain.	39.14	28/29	Applied Relaxation	The program contained 7 1.5-hour sessions, over a period of 7 weeks. The sessions consisted of applied relaxation training, 4 body awareness exercises, and information about pain and stress management.	Multi-modal Protocols	TSK-17	Baseline	11.5	5.2	13
								7weeks	8.3	4.3	13
								20weeks	8.3	4.3	13
				Treatment as usual	11 individual sessions spread over 20 weeks	Treatment as usual		Baseline	13	7.1	16
								7weeks	15	8.6	16
								20weeks	13.6	8.3	16
Nassif 2011	Chronic lower back pain	45.23	32/75	Supervised active physical exercise program	60 minutes of physiotherapy and physical exercise 3 times a week for 2 months with full supervision by an in-house physiotherapist and physical educator.	Multi-modal Protocols	TSK-13	Baseline	46.71	6.82	37
								2weeks	41.59	6.93	32
								6 weeks	44.64	6.72	29
				No treatment	No direct intervention.	Blank		Baseline	43.82	8	38
								2 weeks	41.9	8.5	28
								6weeks	41.17	8.28	23
Castro-Sánchez 2012	Chronic non-specific low back pain	48.5	40/59	Kinesio Taping	Standardized Kinesio Tape application in sitting position. 4 blue-I placed at 25% tension overlapping in a star shape over the point of maximum pain in the lumbar area, 1week	External-used Devices	TSK-17	Baseline	41	3	30
								1weeks	39	4	30
								5weeks	39	3	30
				Placebo Kinesio tape	A sham Kinesio Tape application, consisting of a single I-strip of the same tape applied transversely immediately above the point of maximum lumbar pain participants wore the tape, 1 week	Placebo		Baseline	39	5	29
								1weeks	38	4	29
								5 weeks	38	4	29
Lara-Palomo 2013	Chronic non-specific low back pain	48.5	41/61	Electro-massage	Electro-massage, over the lumbar and dorsal–lumbar region, 30 minutes at stimulation intensity of 30–50mA, 2/week, 20 sessions	Passive Modalities	TSK-17	Baseline	40.4	9.02	30
								10 weeks	40.83	5.11	30
				Manual massage	Superficial manual massage session on the lower back area, 20 minutes, 2/week, 20 sessions	Passive Modalities		Baseline	43.45	5.83	31
								10 weeks	43.97	6.59	31
Monticone 2014	Chronic low back pain	57.8	11/20	Spinal stabilising exercises in addition to usual-care rehabilitation	The subjects in the experimental group attended individual 60-min cognitive–behavioural sessions once a week for 8 weeks, and the subjects of group attended individual 60-min motor training sessions twice a week for 8 weeks.	Multi-modal Protocols	TSK-13	Baseline	29	7	10
								8 weeks	19	6	10
								3 months	15	4	10
								Baseline	27	5	10
				Usual-care rehabilitation	Routine care rehabilitation provided by the physiotherapist includes passive spinal movement, stretching, muscle strengthening and postural control. 60-min motor training sessions twice a week for 8 weeks.	Supervised Training		8 weeks	25	4	10
								3 months	27	4	10
								1 month	2.45	1.76	20
								2 months	0.75	1.55	20
Beltran-Alacreu 2015	Nonspecific chronic neck pain	41.4	35/45	Manual therapy and therapeutic patient education	Therapeutic patient education in addition to manual treatment methods (specific passive movement of the cervical facet joints, overall movement of the cervical spine, and high-speed technology in the back area), 8 times in 4 weeks.	Multi-modal Protocols	TSK-11	Baseline	30	5.9	15
								4 weeks	26	6	15
								8 weeks	26	6	15
								16weeks	26	6	15
				Manual therapy, therapeutic patient education, and a therapeutic exercise	Therapeutic patient education, therapeutic exercise, in addition to manual treatment methods (specific passive movement of the cervical facet joints, overall movement of the cervical spine, and high-speed technology in the back area), 8 times in 4 weeks.	Multi-modal Protocols		Baseline	28	6	15
								4 weeks	19.8	4	15
								8 weeks	13.3	6.3	15
								16weeks	19.3	8	15
				Manual therapy experimental	Specific passive movements in the facet cervical joints, global mobilization of the cervical spine, and high-velocity technique in the dorsal region. 8 times in 4 weeks	Passive Modalities		Baseline	25.4	5.8	15
								4 weeks	23	5	15
								8 weeks	20	5	15
								16weeks	19.5	5.4	23
Hidalgo 2015	Nonspecific low back pain	39.25	16/32	Real lumbar Mulligan sustained natural apophyseal glides	Real lumbar Mulligan sustained natural apophyseal glides, 3 sets, 6 repetitions.	Passive Modalities	TSK-17	Baseline	41.5	5.2	16
								2 weeks	40.8	6.3	16
				Sham lumbar Mulligan sustained natural apophyseal glides	Sham lumbar Mulligan sustained natural apophyseal glides, 3 sets, 6 repetitions.	Placebo		Baseline	45	7.4	16
								2 weeks	38.5	5.9	16
Pires 2015	Chronic low back pain	51	40/62	Aquatic exercise and pain neurophysiology education	Water exercise programme under the supervision of a therapist，6-week program consisting of 12 sessions + 2 sessions of pain neurophysiology education.	Multi-modal Protocols	TSK-13	Baseline	28.6	6	30
								6 weeks	25.2	4.7	30
								3 months	23.2	6.3	30
				Aquatic exercise	Water exercise programme under the supervision of a therapist，6-week program consisting of 12 sessions.	Supervised Training		Baseline	29.1	5.6	30
								6 weeks	27.5	6.2	30
								3 months	26.5	7.9	30
Sarig Bahat 2015	Chronic neck pain	40.9	22/32	kinematic training	Home neck training method without physiotherapy supervision，30 min each time, 4-6 times total, 5 weeks	Active Physical Exercise	TSK-17	Baseline	30.38	5.8	16
								post intervention	28.64	9.9	16
								3 months	30	5.9	14
				Kinematic and VR training	Neck training method with physiotherapist supervision and VR device, 30 min each time, 4-6 times total, 5 weeks	Multi-modal Protocols		Baseline	32.75	6.8	16
								post intervention	30.13	5.7	12
								3 months	31.23	6.5	10
Priore 2020	Patellofemoral pain	22.42	unknow	Knee bracing	Participants received instructions to use the knee brace for 2 weeks while performing activities of daily living or sports that had previously resulted in knee pain.	External-used Devices	TSK-17	Baseline	36.68	6.12	25
								1week	31.32	5.67	25
								2 weeks	31.04	4.63	25
				Minimal intervention	Participants included in this group were instructed to do not use any type of orthoses, brace or bandage in the lower limbs for the period they were involved in the study. The knee brace was offered for the participants of this group after studies completion.	Blank		Baseline	36.8	6.17	25
								1week	36.88	6.99	25
								2 weeks	36.28	6.9	25
Castro-Sanchez 2016	Chronic low back pain	45	39/62	Spinal manipulation	Side-lying pelvic girdle manipulation+Side-lying lumbar spine manipulation+Thoracic manipulation	Passive Modalities	TSK-17	Baseline	46	11.1	31
								post-treatment	46.3	10.9	31
								1 month follow up	46.1	11	31
				Functional technique	Patients in this group received a functional technique intervention targeted at the lumbosacral junction	Passive Modalities		Baseline	40.2	9.4	31
								post-treatment	40.7	9.4	31
								1 month follow up	41	9.9	31
Castro-Sánchez 2016	Chronic nonspecific low back pain	51.5	42/64	Craniosacral therapy	50-min Craniosacral therapy, 1/week, 10 weeks	Passive Modalities	TSK-17	Baseline	42.35	7.5	32
								post-treatment(10weeks)	41.6	5.4	32
								1 month	42	6.8	32
				Classic massage	30-min Classic massage, 1/week, 10 weeks	Passive Modalities		Baseline	41.2	7.7	32
								post-treatment(11weeks)	42.3	6.7	32
								1month	40.3	5.6	32
Kurt 2016	Patellofemoral pain syndrome	31.27	49/84	Kinesio tape	2 days of Kinesio tape	External-used Devices	TSK-17	Before-treatment	41.1	10.5	55
								After-treatment	32.9	8.9	55
				Placebo kinesio tape	2 days of placebo Kinesio tape	Placebo		Before-treatment	33.9	6.8	51
								After-treatment	33.9	6.9	51
Monticone 2016	Chronic low back pain	53.5	90/150	Group-based cognitive-behavior therapy	1-hour group-based cognitive-behavior therapy and physical training, 2/week, 5 weeks	Multi-modal Protocols	TSK-13	Baseline	27.5	4.7	75
								5weeks	17.6	5.3	74
								12months	15.5	4.8	70
								24months	14.4	4.1	65
				Traditional exercises	Patients engage in active physical activity,1-hour , 2/week, 5 weeks	Active Physical Exercise		Baseline	28.5	5.5	75
								5weeks	26.8	5.9	73
								12months	29.6	5.3	68
								24months	27.1	4.7	64
Pillastrini 2016	Chronic Nonspecific Neck Pain	47.44	71/93	Global postural re-education and manual therapy	Manipulative massage and global postural re-education supervised by a physiotherapist,1-hour, 1-2/week, 9 times total	Multi-modal Protocols	TSK-11	Baseline	30.7	7.1	46
								After treatment	26.5	7.4	44
								6months	28.4	7.6	43
				Reference group	Manipulative massage under the supervision of a physiotherapist,30 min ,9 times total.	Passive Modalities		Baseline	27.8	7.9	47
								After treatment	26.3	5.8	45
								6months	29.3	6.9	44
Cruz-Díaz 2017	Chronic Low Back Pain on pain.	36.25	63/98	Pilates training	Conscious patient-initiated Pilates mat training,50-min, 2/week, 12 weeks	Active Physical Exercise	TSK-17	Baseline	34.25	4.14	34
								6weeks	32.23	3.06	34
								12weeks	31.73	3.24	34
				Pilates training on mat	Conscious and active Pilates equipment training by the patient,50-min , 2/week, 12 weeks	Active Physical Exercise		Baseline	36.5	3.92	34
								6weeks	34.08	4.1	34
								12weeks	32	3.56	34
				No treatment	No treatment	Blank		Baseline	33.9	4.23	30
								6weeks	34.26	3.96	30
								12weeks	34.1	4.04	30
Martínez-Cervera 2017	Lateral epicondylalgia	51.94	13/24	Positive expectations	Manual therapy of mobilization with movements under positive expectations, 3/week, 48 hours total	Passive Modalities	TSK-11	Baseline	30.24	7.23	12
								Post	28	2.59	12
				Neutral expectations		Passive Modalities		Baseline	28.5	11.86	12
								Post	28.5	8.15	12
Monticone 2017	Chronic neck pain	52.9	121/170	The multidisciplinary group	60-min physical training and 60-min psychologist interview/week, 10 weeks, and asked the patients to repeat the exercises at home	Multi-modal Protocols	TSK-13	Baseline	28	7.6	85
								10 weeks	18.2	7.4	82
								12months	16.8	6.75	78
				General physiotherapy	The patient initiates 10 hours of exercises including muscle strengthening, regional stretching and spinal mobilisation.	Active Physical Exercise		Baseline	28.2	8.5	85
								10 weeks	28.3	7.9	81
								12months	29.1	6.71	77
Yilmaz Yelvar 2017	Non-specific low-back pain	49.55	28/44	Traditional physical therapy	Medication under the supervision of a physiotherapist	Passive Modalities	TSK-17	Pre-Treatment	43.72	4.32	22
								post-Treatment	29.56	4.4	22
				Virtual walking integrated physiotherapy	15 minutes of intensive training with Hotpack and 15 minutes of ultrasound deep heating under the supervision of a physiotherapist. 5 sessions/week, 2 weeks in clinic, requested at home, 3 sessions/day.	Multi-modal Protocols		Pre-Treatment	40.36	5.61	22
								post-Treatment	38.7	5.44	22
Monticone 2018	Chronic neck pain	48.6	17/30	Normal cognitive-behavior therapy	1 week, 4 times of 60-minute sessions of cognitive-behavioral therapy followed by 10 times 60-minute sessions of exercises (2 sessions/week, 5 weeks)	Multi-modal Protocols	TSK-13	Baseline	27.9	5.7	15
								Pre-Treatment	26.2	4.1	15
								post-treatment	23.7	4.1	15
								Follow up	26.6	4.7	15
				Cognitive-behavior therapy based on TSK	1 week, 4 times of 60-minute sessions of cognitive-behavioral therapy based on scores of Tampa scale of kinesiophobia followed by 10 times 60-minute sessions of exercises, 2 sessions/week, 5 weeks total	Multi-modal Protocols		Baseline	30.1	6.2	15
								Pre-Treatment	23.7	5.1	15
								post-treatment	19.7	4.2	15
								Follow up	25.5	4.2	15
Pardo 2018	Chronic low back pain	47.05	44/56	Therapeutic exercise	The physiotherapist supervises the patient in a therapeutic exercise programme consisting of movement control, stretching and aerobic exercises, 4-6 participants, 30 to 50 minute 2 times/month, 3months	Supervised Training	TSK-11	Baseline	28.1	5.5	28
								1 month follow up	26.1	5.4	28
								3 months follow up	24.1	5.3	28
				Therapeutic exercise and pain neurophysiology	The physiotherapist supervises the patient in a therapeutic exercise programme consisting of movement control, stretching and aerobic exercises+ pain neurophysiology education, 4-6 participants, 30-50 min, 2 times/month, 3 months.	Multi-modal Protocols		Baseline	28.7	5.7	28
								1month follow up	20.1	4.2	28
								3 months follow up	23	16.1	28
Sarig Bahat 2018	Chronic neck pain	47.42	63/90	Training with VR devices	Training with VR devices, 5 min/time, 4 times a day, 4 times a week, 4 weeks.	Multi-modal Protocols	TSK-17	Baseline	35.22	7.4	30
								4weeks	33.26	7.8	25
								3 months	30.37	7.67	29
				Training with head-laser beam devices	Training with head-laser beam devices, 5 min/time, 4 times a day, 4 times a week, 4 weeks.	Multi-modal Protocols		Baseline	34.79	5.9	30
								4weeks	34.58	5.2	26
								3 months	32.35	9.8	27
				No treatment	No treatment	Blank		Baseline	32.64	7.2	30
								4weeks	33.96	6.2	25
								3 months	/	/	/
Birinci 2019	Posttraumatic stiffness of the elbow	41.34	24/40	PNF stretching	hold-relax proprioceptive neuromuscular facilitation stretching combined with a structured exercis programme for posttraumatic stiffness of the elbow, 2/week, 6 weeks	Multi-modal Protocols	TSK-17	Baseline	43.26	7.77	20
								6weeks	36.52	6.21	20
								1 month	34.78	7.24	20
				Static stretching	Static stretching combined with a structured exercise programme for posttraumatic stiffness of the elbow.2/week, 6 weeks	Multi-modal Protocols		Baseline	42.79	6.39	20
								6weeks	39.05	4.7	20
								1 month	39.05	4.7	20
Hott 2019	Patellofemoral Pain	27.6	73/113	Traditional knee-focused exercise	Patients performed supine straight leg raises, supine terminal knee extensions, and mini squats with back supported against the wall, 3 sets of 10 repetitions, 3/week for 6 weeks, under the supervision of a physiotherapist.	Supervised Training	TSK-13	Baseline	27.2	7.14	37
								3 months	24.5	11.33	37
				Hip-focused exercise	Patients performed lateral hip abduction, external hip rotation and prone hip abduction in 3 sets of 10 sessions, 3 sessions/week for 6 weeks under the supervision of a physiotherapist.	Supervised Training		Baseline	26.8	5.89	39
								3 months	24.5	6.21	39
				Free physical activity	The physiotherapist supervises the patient's active choice of free movement for six weeks.	Supervised Training		Baseline	27.2	6.73	36
								3 months	25.9	7.04	36
Gholami 2020	Rupture of the anterior cruciate ligament	32.3	2/20	Kinesio tape	5-cm KT length with 50% elongation	External-used Devices	TSK-17	Baseline	42.4	6.65	10
								10minutes	37.7	3.87	10
								2days	34.9	4.81	10
				Placebo KT group	Shame taping without tension in the tape.	Placebo		Baseline	44.4	6.2	10
								10minutes	41.8	5.81	10
								2days	39.3	2.91	10
Gulsen 2020	Fibromyalgia	41.38	16/16	Combined exercise	Patients initiate comprehensive exercise training, including 30 minutes of aerobic training and 30 minutes of Pilates training. 2/week, 8 weeks	Active Physical Exercise	TSK-17	Baseline	48.63	7.23	8
								After treatment	39.88	5.37	8
				Combined exercise with VR devices	A combined exercise training with VR consisting of 30-min aerobic training and 30-min strengthening and flexibility exercises, 2/week, 8 weeks	Multi-modal Protocols		Baseline	48	4.4	8
								After treatment	32.5	7.41	8
Hott 2020	Patellofemoral pain	27.6	73/112	Traditional knee-focused exercise	Straight-leg raises in the supine position, supine terminal knee extensions, and a mini-squat with the back supported against the wall, 3 sets, 10 repetitions, 3/week, 6 weeks were performed for 6 weeks	Active Physical Exercise	TSK-13	Baseline	27.2	7.14	37
								3 months	24.5	7.79	32
								12months	24.5	7.56	28
				Hip-focused exercise	Side-lying hip abduction, hip external rotation, and prone hip extension, 3 sets, 10 repetitions, 3/week, 6 weeks were performed for 6 weeks	Active Physical Exercise		Baseline	26.8	5.58	39
								3 months	24.5	5.89	35
								12months	25.1	6.59	33
				Free physical activity	Some physical education activities under the supervision of a physiotherapist.	Supervised Training		Baseline	27.2	6.73	36
								3 months	25.9	6.68	31
								12months	23.7	6.59	29
Meirelles 2020	Chronic nonspecific low back pain	48	28/38	Active Control	Therapeutic exercises under the supervision of a physiotherapist, 2/week, 10 weeks	Supervised Training	TSK-17	Baseline	41	8	18
								5 weeks	40	8	18
				Active Control +Osteopathic Manipulation	Physiotherapist intervention with active control group and orthopaedic manipulation techniques with OMTG, 30-45min, 1/week, 5 weeks	Multi-modal Protocols		Baseline	40	9	20
								5 weeks	33	8	20
Zdziarski-Horodyski 2020	Orthopaedic trauma	43	40/99	Integrative care	Routine care combined with a social self-support programme guided by orthopaedic surgeons and care teams in 1 year.	Multi-modal Protocols	TSK-11	2 weeks	26	6	23
								6 weeks	25	6	23
								12weeks	24	7	23
								24weeks	24	7	23
				Usual care	Regular medication under the supervision of a physiotherapist in 1 year	Passive Modalities		2 weeks	27	6	28
								6 weeks	25	6	28
								12weeks	24	7	28
								24weeks	24	7	28
Selhorst 2021	Patellofemoral pain	14.8	43/65	Psychologically Informed Intervention	The experimental group watched a short psychologically informed video (8 minutes and 30 seconds) targeting beliefs about pain related fear and pain catastrophizing.	Psychological Intervention	TSK-11	8 minutes and 30 seconds	22.9	5.9	34
				Control video	Participants in the control group watched a video equal in length to the psychologically informed video (8 minutes and 30 seconds). The control video discussed basic anatomy of the lower extremity and the theorized biomedical factors involved in PFP.	Treatment as usual		8 minutes and 30 seconds	21.9	4.8	32
Gül 2021	Chronic low back pain	42.3	26/31	Physiotherapy combined with TNE	A physiotherapy programme of 15 sessions supervised by a physiotherapist and a home exercise programme for their three weeks	Multi-modal Protocols	TSK-17	Baseline	49.4	8.6	16
								After treatment	32.1	5.7
				Physiotherapy alone	A 15-session physiotherapy programme supervised by a physiotherapist for three weeks	Passive Modalities		Baseline	43.7	7	15
								After treatment	40.9	7
